# Supplementary material for: Polymorphisms predicting phylogeny in hepatitis B virus
Source: Virus Evol. 2022 Dec 10;9(1):veac116. doi: 10.1093/ve/veac116 (PMC9825179; doi:10.1093/ve/veac116)
Supplement: veac116_Supp [file veac116_supp.zip]

Archive with 2 entries (1 files):
- veac116_Supp/
- veac116_Supp/HBV PPP geno supp - revision 2 11_2022 clean.pdf
